# Supplementary material for: Co-circulation and persistence of multiple A/H3N2 influenza variants in China
Source: Emerg Microbes Infect. 2019 Aug 2;8(1):1157–67. doi: 10.1080/22221751.2019.1648183 (PMC6713139; doi:10.1080/22221751.2019.1648183)
Supplement: Supplemental Material [file TEMI_A_1648183_SM8628.zip]

Archive with 3 entries (3 files):
- S Figures (7).zip
- Supplementary files (4).zip
- Table S1. 20190618_final.doc
